# Supplementary material for: APOL1 risk alleles modulate T cell receptor signaling to promote allograft rejection
Source: J Clin Invest. 2026 Jun 9;136(15):e193173. doi: 10.1172/JCI193173 (PMC13430025; doi:10.1172/JCI193173)
Supplement: Supplemental tables 2-6 [file jci-136-193173-s120.xlsx]

## Sheet: Supplemental Table 2
Cytokine	Mean Fold Change	Consistent upregulation (3 replicates)
CCL11*	1.426 +/- 0.177	3/3
CSF3	2.594 +/- 2.081	3/3
IL-1a	1.343 +/- 0.240	2/3
IL-2	6.783 +/- 9.291	3/3
IL-3	1.694 +/- 0.720	2/3
IL-4	4.128 +/- 3.173	2/3
IL-5	3.387 +/- 3.278	3/3
IL-7	2.040 +/- 0.864	3/3
IL-9	1.697 +/- 0.404	3/3
IL-12p40	3.943 +/- 1.797	3/3
IL-12p70	1.880 +/- 0.835	3/3
IL-13	19.825 +/- 33.530	2/3
IL-15*	1.110 +/- 0.046	3/3
CXCL10	6.980 +/- 8.019	2/3
CXCL1	1.405 +/- 0.707	2/3
CXCL5*	1.430 +/- 0.288	3/3
CCL2	2.272 +/- 2.553	2/3
IL-6	20.455 +/- 35.115	1/3
CCL12	2.387 +/- 3.949	1/3
CSF1	1.793 +/- 0.699	3/3
CXCL9	1.673 +/- 2.548	1/3
CCL3*	1.307 +/- 0.095	3/3
CXCL2	1.491 +/- 1.177	2/3
CCL5	1.121 +/- 0.833	1/3
TNFa	2.975 +/- 2.819	3/3
Cytokine	Mean Fold Change	Consistent downregulation (3 replicates)
IL-10*	0.233 +/- 0.300	3/3
IL-11	0.260 +/- 0.300	3/3
IL-20	0.834 +/- 0.264	2/3
LIF*	0.763 +/- 0.050	3/3
CCL22*	0.340 +/- 0.285	3/3
CCL20	0.736 +/- 0.436	2/3
CCL17	0.998 +/- 0.687	1/3
VEGF	0.397 +/- 0.358	3/3
6Ckine*	0.3 +/- 0.05	3/3
IFNB1*	0.393 +/- 0.179	3/3

## Sheet: Supplemental Table 3
Cytokine name	Pr(>Chisq)	Data.negLOG2
IL2	1.37e-07	22.794
CXCL5	8.26e-05	13.564
TNF	0.000261896	11.899
LIF	0.0370104	4.756
CSF-1	0.0433324	4.528
IL-15RA	0.0472632	4.403
GDNF	4.77e-11	34.288
CXCL6	3.1e-08	24.941
CX3CL1	1.38e-06	19.47
CXCL1	1.54e-06	19.311
ADA	0.000439748	11.151
FGF-21	0.000549812	10.829
IL-20RA	0.000651814	10.583
DNER	0.0027076	8.529
TRAIL	0.00452057	7.789
TNFSF14	0.0210782	5.568
TWEAK	6.34e-07	20.588
CDCP1	1.56e-05	15.97
CXCL10	5.18e-05	14.237
4E-BP1	7.52e-05	13.699
MMP-10	0.000192182	12.345
FGF-23	0.00172549	9.179
uPA	0.00228737	8.772
FGF-5	0.0025674	8.605
IL-18R1	0.0027023	8.532
IL-20	0.00414136	7.916
HGF	0.00604139	7.371
MMP-1	0.00973196	6.683
SLAMF1	0.0113742	6.458
CD5	0.0125402	6.317
FGF-19	0.0129698	6.269
IL8	0.0164484	5.926
TRANCE	0.0295704	5.08
STAMBP	0.0336212	4.894
CD6	0.0348778	4.842
ARTN	0.0515504	4.28
OPG	0.0641143	3.96
CD8A	0.0866283	3.53
CCL28	0.0911855	3.46
LAP TGF-beta-1	0.0927439	3.43
CD40	0.105077	3.25
MCP-3	0.126187	2.99
IL-10RB	0.144099	2.79
TSLP	0.14801	2.76
IL-17A	0.151931	2.72
OSM	0.166479	2.59
Flt3L	0.16901	2.56
MCP-1	0.199725	2.32
CST5	0.201669	2.31
CCL4	0.216107	2.21
IL13	0.238797	2.07
TNFB	0.244104	2.03
VEGFA	0.281113	1.83
MCP-2	0.289344	1.79
IL-12B	0.292866	1.77
IL5	0.31427	1.67
MCP-4	0.314406	1.67
CD244	0.331172	1.59
CXCL9	0.334291	1.58
ST1A1	0.397137	1.33
IL4	0.427592	1.23
IL-22 RA1	0.434742	1.2
AXIN1	0.570758	0.809
LIF-R	0.620589	0.688
IL7	1	0
IL6	1	0
IL-17C	1	0
CXCL11	1	0
IL-2RB	1	0
IL-1 alpha	1	0
SCF	1	0
IL18	1	0
TGF-alpha	1	0
CCL11	1	0
IL-10RA	1	0
CCL19	1	0
PD-L1	1	0
Beta-NGF	1	0
IL-24	1	0
IL10	1	0
CCL23	1	0
CCL3	1	0
SIRT2	1	0
EN-RAGE	1	0
IL33	1	0
IFN-gamma	1	0
NRTN	1	0
CASP-8	1	0
CCL25	1	0
TNFRSF9	1	0
NT-3	1	0
CCL20	1	0

## Sheet: Supplemental Table 4
Cytokine name	Pr(>Chisq)	Data.negLOG2
CXCL1	0.000817335	10.257
CXCL6	0.00110095	9.827
CX3CL1	0.00142489	9.455
IL33	0.00296317	8.399
CXCL11	0.00337294	8.212
TRAIL	0.00339149	8.204
DNER	0.00397009	7.977
GDNF	0.00684847	7.19
IL-2RB	0.00799108	6.967
IL-20RA	0.00872454	6.841
FGF-21	0.0100835	6.632
OSM	0.0106469	6.553
ADA	0.0140997	6.148
CXCL5	0.0173847	5.846
TNF	0.0197327	5.663
CST5	0.0345775	4.854
IL2	0.042957	4.541
OPG	0.0432721	4.53
TNFSF14	0.0466102	4.423
SCF	0.054709
IL-20	0.0547095
PD-L1	0.0548966
CCL11	0.0802651
ARTN	0.0808986
TWEAK	0.081698
IL-1 alpha	0.0833305
FGF-5	0.0930708
FGF-19	0.113973
SLAMF1	0.115179
CSF-1	0.119892
CD6	0.126602
IL-15RA	0.128962
TGF-alpha	0.161719
STAMBP	0.187565
IFN-gamma	0.190566
MMP-10	0.196178
MCP-1	0.198947
CD5	0.202434
EN-RAGE	0.24145
IL-10RA	0.247009
4E-BP1	0.25251
CCL25	0.261582
NRTN	0.27355
IL-22 RA1	0.285097
CCL28	0.28995
LIF-R	0.290541
Flt3L	0.298992
LAP TGF-beta-1	0.320404
IL-17C	0.323058
MMP-1	0.323592
CCL23	0.341117
IL6	0.346143
IL-24	0.352149
CDCP1	0.380178
CCL4	0.419335
CXCL10	0.423636
MCP-2	0.434981
TNFB	0.437243
Beta-NGF	0.446675
CXCL9	0.461102
IL13	0.462631
IL7	0.464031
LIF	0.486901
HGF	0.506513
MCP-4	0.514974
NT-3	0.543946
IL-18R1	0.559419
uPA	0.566545
IL10	0.579392
IL4	0.583805
VEGFA	0.602955
CASP-8	0.605135
IL-12B	0.625626
MCP-3	0.632525
IL8	0.659017
IL-17A	0.67753
FGF-23	0.686684
CD244	0.692355
CD40	0.696978
IL18	0.709579
CCL20	0.746537
ST1A1	0.754577
TSLP	0.79429
CD8A	0.798438
AXIN1	0.811524
CCL19	0.840481
TRANCE	0.860672
CCL3	0.875369
SIRT2	0.902195
TNFRSF9	0.906179
IL-10RB	0.913982
IL5	0.999148

## Sheet: Supplemental Table 5
Ensemble ID	ortholog	Log2Rat	limma.p
ENSMUSG00000105703	NA	6.20012	0.000877901
ENSMUSG00000025165	SECTM1	4.70651	0.00600732
ENSMUSG00000079396	NA	4.29638	0.00876452
ENSMUSG00000081434	NA	3.7784	0.00051076
ENSMUSG00000094212	NA	3.25513	0.0115423
ENSMUSG00000083061	NA	3.05679	2.96857943461717e-05
ENSMUSG00000066107	NA	2.98063	0.0480732
ENSMUSG00000021765	FST	2.97772	0.00704554
ENSMUSG00000096656	TRAV18	2.93289	0.00214303
ENSMUSG00000058626	CAPN11	2.56021	8.34066348221253e-06
ENSMUSG00000076831	NA	2.55327	0.0108565
ENSMUSG00000106620	NA	2.52037	0.00876265
ENSMUSG00000095126	NA	2.49846	0.0364014
ENSMUSG00000058126	NA	2.47884	0.0358478
ENSMUSG00000076802	NA	2.44159	0.00421416
ENSMUSG00000063696	NA	2.37899	0.00258134
ENSMUSG00000095711	NA	2.36015	0.00769655
ENSMUSG00000076913	NA	2.33871	0.00115247
ENSMUSG00000079575	NA	2.24767	0.00096838
ENSMUSG00000084803	NA	2.13444	0.00021961
ENSMUSG00000078490	CFAP74	2.11815	3.60709498954765e-05
ENSMUSG00000091119	CCDC152	2.09653	0.00611001
ENSMUSG00000006931	P3H4	2.07412	0.00459727
ENSMUSG00000031788	KIFC3	2.07039	0.0164393
ENSMUSG00000114193	NA	2.0375	0.0079571
ENSMUSG00000076855	NA	1.99505	0.0023967
ENSMUSG00000107008	NA	1.88597	0.000627281
ENSMUSG00000040711	SH3PXD2B	1.85906	0.0385879
ENSMUSG00000068154	INSM1	1.8399	0.00485514
ENSMUSG00000096965	NA	1.83313	0.000344099
ENSMUSG00000056596	TRNP1	1.83079	0.00464124
ENSMUSG00000067220	CNGA1	1.82462	0.000653525
ENSMUSG00000031075	ANO1	1.70849	0.036327
ENSMUSG00000022375	DNAAF11	1.6838	0.00651462
ENSMUSG00000076824	NA	1.67946	0.0200302
ENSMUSG00000029304	SPP1	1.6759	1.5794070555477e-06
ENSMUSG00000076914	NA	1.67293	0.00198667
ENSMUSG00000094626	TMEM121B	1.63339	0.000850646
ENSMUSG00000051228	NYX	1.58393	0.0294731
ENSMUSG00000031144	SYP	1.55528	0.000172798
ENSMUSG00000109814	NA	1.55407	0.0461286
ENSMUSG00000015243	ABCA1	1.5299	0.00130301
ENSMUSG00000083902	NA	1.49174	0.0179205
ENSMUSG00000094966	NA	1.39889	0.0095435
ENSMUSG00000094028	NA	1.39267	0.0229431
ENSMUSG00000053528	NA	1.36069	0.0386185
ENSMUSG00000021822	PLAU	1.36009	0.0246109
ENSMUSG00000089809	RASGEF1B	1.35137	1.45652921114488e-05
ENSMUSG00000054889	DSP	1.31559	0.016215
ENSMUSG00000032494	TDGF1P3	1.30891	0.0127066
ENSMUSG00000096551	NA	1.30305	0.0114612
ENSMUSG00000039851	C21orf62	1.29877	0.0431281
ENSMUSG00000029919	HPGDS	1.29322	0.00267493
ENSMUSG00000105096	GBP6	1.2906	0.000943879
ENSMUSG00000057132	RPGRIP1	1.28999	4.52536733048225e-05
ENSMUSG00000113424	NA	1.28485	0.00634824
ENSMUSG00000028238	ATP6V0D2	1.27572	0.00872287
ENSMUSG00000026514	CNIH3	1.25274	0.000812414
ENSMUSG00000037972	SNN	1.24051	0.0365693
ENSMUSG00000032420	NT5E	1.21404	0.000242119
ENSMUSG00000031824	KIAA0513	1.21375	9.66648463172278e-05
ENSMUSG00000030089	SLC41A3	1.19759	0.0413016
ENSMUSG00000028167	BDH2	1.18304	0.000674788
ENSMUSG00000102418	SH2D1B	1.17476	0.0122316
ENSMUSG00000020723	CACNG4	1.17138	0.00409134
ENSMUSG00000021565	SLC6A19	1.16033	0.0196662
ENSMUSG00000097223	NA	1.15999	0.0400112
ENSMUSG00000037060	CAVIN3	1.13658	0.0125621
ENSMUSG00000048027	RGMB	1.13513	0.0213127
ENSMUSG00000085965	NA	1.12841	0.0283542
ENSMUSG00000106441	NA	1.1248	0.00149448
ENSMUSG00000118667	AHNAK2	1.11877	0.0349655
ENSMUSG00000041329	ATP1B2	1.11393	0.0282078
ENSMUSG00000074896	IFIT3	1.10234	0.0162791
ENSMUSG00000037613	TNFRSF10A	1.10219	0.00366146
ENSMUSG00000081219	NA	1.10138	0.0426083
ENSMUSG00000026482	RGL1	1.08697	0.013624
ENSMUSG00000052336	CX3CR1	1.08503	0.0424842
ENSMUSG00000041120	NBL1	1.08201	0.0011539
ENSMUSG00000080977	NA	1.07368	0.0102889
ENSMUSG00000031026	TRIM66	1.06747	0.00723289
ENSMUSG00000031565	FGFR1	1.06522	0.0115735
ENSMUSG00000105699	NA	1.06262	0.0497586
ENSMUSG00000037849	IFI16	1.06066	0.00195861
ENSMUSG00000033740	ST18	1.05821	0.0417924
ENSMUSG00000067297	IFIT1B	1.05572	0.0372833
ENSMUSG00000092021	GBP6	1.0472	0.00379728
ENSMUSG00000104598	NA	1.03928	0.0427178
ENSMUSG00000045231	NA	1.03005	0.0480676
ENSMUSG00000096393	FAM240A	1.02596	0.0307823
ENSMUSG00000027546	ATP9A	1.01979	0.00571583
ENSMUSG00000073491	NA	1.01967	0.00102975
ENSMUSG00000001552	JUP	1.0179	0.0380963
ENSMUSG00000017466	TIMP2	1.00973	0.00234509
ENSMUSG00000057173	RFX8	1.00429	0.0226291
ENSMUSG00000028150	RORC	0.971756	0.0133368
ENSMUSG00000076621	NA	0.96758	0.0477506
ENSMUSG00000050071	BEX2	0.966539	0.0193748
ENSMUSG00000048503	TLCD5	0.956831	0.00889899
ENSMUSG00000034353	RAMP1	0.936999	0.00384218
ENSMUSG00000042751	NMNAT2	0.932173	0.00607843
ENSMUSG00000034684	SEMA3F	0.928544	0.0468543
ENSMUSG00000073405	NA	0.928188	0.00584744
ENSMUSG00000116972	NA	0.920224	0.040474
ENSMUSG00000096795	NA	0.912253	0.0241242
ENSMUSG00000072676	NA	0.896005	0.00953878
ENSMUSG00000049532	SALL2	0.888961	0.028461
ENSMUSG00000035246	PCYT1B	0.883127	0.0164047
ENSMUSG00000046550	SPIN2B	0.879611	0.00468689
ENSMUSG00000034459	IFIT1	0.878471	0.0207478
ENSMUSG00000039328	RNF122	0.871467	0.0134825
ENSMUSG00000111656	NA	0.868733	0.0456264
ENSMUSG00000023284	ZNF605	0.862703	0.0107662
ENSMUSG00000072762	NA	0.860143	0.00577741
ENSMUSG00000021983	ATP8A2	0.858901	0.0163452
ENSMUSG00000075555	NA	0.855946	0.0103011
ENSMUSG00000047356	LCN10	0.852464	0.0372491
ENSMUSG00000066677	NA	0.84933	0.0105432
ENSMUSG00000086795	NA	0.843426	0.0106642
ENSMUSG00000071341	EGR4	0.835087	0.0363049
ENSMUSG00000030154	KLRB1	0.831143	0.0148527
ENSMUSG00000045903	NPAS4	0.826891	0.00356136
ENSMUSG00000049608	GPR55	0.809963	0.0238867
ENSMUSG00000032053	POU2AF1	0.809683	0.0231451
ENSMUSG00000005947	ITGAE	0.80801	0.00842431
ENSMUSG00000046808	ATP10D	0.803037	0.000197823
ENSMUSG00000040466	BLVRB	0.795278	0.0103318
ENSMUSG00000043263	NA	0.787185	0.00245953
ENSMUSG00000064141	ZFP69	0.785132	0.00941493
ENSMUSG00000052302	TBC1D30	0.782103	0.000124722
ENSMUSG00000029298	GBP6	0.779509	0.00365816
ENSMUSG00000050786	CCDC126	0.776265	0.00406002
ENSMUSG00000051498	TLR6	0.774492	0.0345679
ENSMUSG00000108362	NA	0.766869	0.00843425
ENSMUSG00000029413	NAAA	0.760097	0.0040384
ENSMUSG00000038776	EPHX1	0.741303	0.0264112
ENSMUSG00000044991	SHLD1	0.738467	0.00580508
ENSMUSG00000030659	NUCB2	0.736908	0.00615943
ENSMUSG00000040276	PACSIN1	0.734736	0.00220525
ENSMUSG00000042476	ABCB4	0.732998	0.00403666
ENSMUSG00000031217	EFNB1	0.731902	0.0371344
ENSMUSG00000001665	GSTT1	0.730904	0.0308341
ENSMUSG00000022997	WNT1	0.724211	0.0421517
ENSMUSG00000041272	TOX	0.722661	0.00146852
ENSMUSG00000033256	SHF	0.717926	0.00346932
ENSMUSG00000048232	FBXO10	0.714936	0.0425929
ENSMUSG00000045394	EPCAM	0.714533	0.0040759
ENSMUSG00000037994	SLC9B2	0.713627	0.00640233
ENSMUSG00000024399	LTB	0.71123	0.00593766
ENSMUSG00000026956	UAP1L1	0.707358	0.0154305
ENSMUSG00000032340	NEO1	0.697051	0.0397117
ENSMUSG00000042757	TMEM108	0.690849	0.0467475
ENSMUSG00000064373	SELENOP	0.687139	0.0215497
ENSMUSG00000003812	DNASE2	0.683756	0.00321993
ENSMUSG00000024030	ABCG1	0.683511	0.0154641
ENSMUSG00000048078	TENM4	0.672626	0.0475404
ENSMUSG00000022901	CD86	0.669734	0.036662
ENSMUSG00000050179	NA	0.663148	0.0192926
ENSMUSG00000022018	RGCC	0.662116	0.0164876
ENSMUSG00000017724	ETV4	0.65638	0.0320641
ENSMUSG00000045349	SH2D5	0.654675	0.0376149
ENSMUSG00000007872	ID3	0.650312	0.0153409
ENSMUSG00000015316	SLAMF1	0.64726	0.0315078
ENSMUSG00000087259	NA	0.645705	0.00928537
ENSMUSG00000020902	NTN1	0.645539	0.0202218
ENSMUSG00000076480	NA	0.643753	0.000636611
ENSMUSG00000086938	NA	0.643016	0.0188972
ENSMUSG00000015745	PLEKHO1	0.63005	0.0130151
ENSMUSG00000036339	TMEM260	0.618876	0.0104705
ENSMUSG00000090709	NA	0.611775	0.030107
ENSMUSG00000023942	SLC29A1	0.611536	0.00754788
ENSMUSG00000058135	GSTM1	0.606284	0.0491401
ENSMUSG00000061859	PATJ	0.601883	0.0252669
ENSMUSG00000104213	IGHD	0.59985	0.0358535
ENSMUSG00000026638	IRF6	0.595719	0.00532242
ENSMUSG00000049555	TMIE	0.594396	0.0142971
ENSMUSG00000020262	ADARB1	0.592306	0.0387221
ENSMUSG00000070713	NA	0.582827	0.0107557
ENSMUSG00000030124	LAG3	0.577842	0.0291967
ENSMUSG00000012819	CDH23	0.571614	0.0038329
ENSMUSG00000037211	SPRY1	0.57106	0.00501119
ENSMUSG00000019838	SLC16A10	0.56916	0.00383543
ENSMUSG00000050944	EFCAB5	0.568129	0.0429053
ENSMUSG00000021468	SPTLC1	0.568061	0.00278814
ENSMUSG00000025017	PIK3AP1	0.558381	0.00801356
ENSMUSG00000064105	CNNM2	0.558236	0.0127688
ENSMUSG00000033436	ARMCX2	0.556869	0.0261327
ENSMUSG00000024544	LDLRAD4	0.553241	0.0284141
ENSMUSG00000058046	C9orf43	0.553007	0.0434799
ENSMUSG00000030844	RGS10	0.552101	0.0219954
ENSMUSG00000093661	EIF4E3	0.550771	0.0106819
ENSMUSG00000019872	SMPDL3A	0.550155	0.0239823
ENSMUSG00000031387	RENBP	0.547807	0.0391642
ENSMUSG00000025656	ARHGEF9	0.546402	0.0104151
ENSMUSG00000029287	TGFBR3	0.544034	0.0277227
ENSMUSG00000039236	ISG20	0.542083	0.0350398
ENSMUSG00000038065	MTURN	0.539924	0.038435
ENSMUSG00000036853	MCOLN3	0.539161	0.0491015
ENSMUSG00000067702	NA	0.537155	0.0465627
ENSMUSG00000030651	ART2BP	0.536939	0.0126293
ENSMUSG00000022885	ST6GAL1	0.53544	0.0327253
ENSMUSG00000018740	SLC25A35	0.534863	0.035021
ENSMUSG00000025810	NRP1	0.53085	0.0325759
ENSMUSG00000026012	CD28	0.530359	0.00498989
ENSMUSG00000100199	NA	0.526901	0.0107088
ENSMUSG00000037649	HLA-DMA	0.516423	0.0241781
ENSMUSG00000076470	NA	0.515476	0.00308087
ENSMUSG00000035314	GDPD5	0.515068	0.0493194
ENSMUSG00000039114	NRN1	0.511113	0.00289592
ENSMUSG00000019806	AIG1	0.50903	0.0326685
ENSMUSG00000118364	NPAS4	0.508796	0.0393397
ENSMUSG00000034917	TJP3	0.506854	0.0494875
ENSMUSG00000072763	NA	0.50649	0.0148746
ENSMUSG00000014599	CSF1	0.505921	0.0370654
ENSMUSG00000064065	IPCEF1	0.505623	0.00195548
ENSMUSG00000002289	ANGPTL4	0.500058	0.00696126
ENSMUSG00000118220	NA	0.493398	0.0379003
ENSMUSG00000020415	PTTG1	0.490349	0.0274903
ENSMUSG00000002409	DYRK1B	0.48838	0.0346127
ENSMUSG00000020101	VSIR	0.486694	0.00787549
ENSMUSG00000015597	ZNF318	0.480998	0.00083671
ENSMUSG00000051817	SOX12	0.480665	0.00807311
ENSMUSG00000079491	NA	0.47947	0.0153404
ENSMUSG00000003228	GRK5	0.476728	0.002585
ENSMUSG00000042331	SPECC1	0.475977	0.0241323
ENSMUSG00000042851	ZC3H6	0.475084	0.0474944
ENSMUSG00000055200	SERTAD3	0.473861	0.0479344
ENSMUSG00000020717	PECAM1	0.469549	0.0349998
ENSMUSG00000038319	KCNH2	0.468926	0.0442968
ENSMUSG00000038831	RALGPS1	0.463348	0.0313655
ENSMUSG00000025232	HEXA	0.458895	0.00638221
ENSMUSG00000027514	ZBP1	0.458133	0.029777
ENSMUSG00000027864	PTGFRN	0.456375	0.0394905
ENSMUSG00000062585	CNR2	0.454197	0.0482318
ENSMUSG00000038967	PDK2	0.449609	0.0180825
ENSMUSG00000038256	BCL9	0.44688	0.00896667
ENSMUSG00000076475	NA	0.44432	0.00358798
ENSMUSG00000015944	CASTOR2	0.43898	0.0148853
ENSMUSG00000002365	SNX9	0.437113	0.00338364
ENSMUSG00000031758	CDYL2	0.43684	0.00464302
ENSMUSG00000013089	ETV5	0.43556	0.0381666
ENSMUSG00000053044	CD8B	0.433346	0.0238853
ENSMUSG00000035202	LARS2	0.432383	0.0211031
ENSMUSG00000098973	NA	0.432111	0.00333467
ENSMUSG00000022607	PTK2	0.43161	0.044047
ENSMUSG00000108129	NA	0.429951	0.00704671
ENSMUSG00000043008	KLHL6	0.429728	0.0340109
ENSMUSG00000110344	NA	0.429409	0.0430578
ENSMUSG00000047604	FRAT2	0.428496	0.0126077
ENSMUSG00000028270	GBP3	0.426494	0.0267198
ENSMUSG00000026009	ICOS	0.423965	0.0107498
ENSMUSG00000003363	PLD3	0.416069	0.00924033
ENSMUSG00000060550	HLA-F	0.412318	0.0277864
ENSMUSG00000055067	SMYD3	0.4118	0.0102785
ENSMUSG00000001751	NAGLU	0.410372	0.0398737
ENSMUSG00000041849	CARD6	0.410265	0.0291968
ENSMUSG00000000594	GM2A	0.409856	0.00561999
ENSMUSG00000076928	NA	0.409428	0.00323445
ENSMUSG00000037622	WDTC1	0.409376	0.0208777
ENSMUSG00000042659	ARRDC4	0.408136	0.0250776
ENSMUSG00000025612	BACH1	0.408042	0.0226365
ENSMUSG00000025212	SFXN3	0.405311	0.0210702
ENSMUSG00000053580	TANC2	0.403716	0.0213956
ENSMUSG00000026011	CTLA4	0.402847	0.0262343
ENSMUSG00000020042	BTBD11	0.40271	0.0279672
ENSMUSG00000047415	GPR68	0.399382	0.00715781
ENSMUSG00000090272	MNDA	0.396205	0.0257703
ENSMUSG00000047866	LONP2	0.395518	0.00585392
ENSMUSG00000058216	NA	0.395514	0.0219483
ENSMUSG00000056116	HLA-F	0.395295	0.00963722
ENSMUSG00000095574	NA	0.393469	0.00890065
ENSMUSG00000063320	C12orf73	0.39233	0.0251211
ENSMUSG00000022964	TMEM50B	0.388125	0.012503
ENSMUSG00000075033	NXPE3	0.387684	0.0199437
ENSMUSG00000027111	ITGA6	0.385818	0.00278249
ENSMUSG00000024248	COX7A2L	0.384273	0.00217094
ENSMUSG00000022221	RIPK3	0.380821	0.0182776
ENSMUSG00000053931	CNN3	0.380096	0.0177049
ENSMUSG00000074227	SPINT2	0.379685	0.0111589
ENSMUSG00000024063	LBH	0.37641	0.0432609
ENSMUSG00000047843	BRI3	0.375786	0.0299204
ENSMUSG00000033467	CRLF2	0.374113	0.0194627
ENSMUSG00000021120	PIGH	0.372208	0.0453308
ENSMUSG00000030060	HMCES	0.369961	0.0189355
ENSMUSG00000104348	NA	0.369678	0.0368325
ENSMUSG00000036478	BTG1	0.368655	0.00854126
ENSMUSG00000032333	STOML1	0.367827	0.0202121
ENSMUSG00000078922	NA	0.367187	0.0435836
ENSMUSG00000030852	TACC2	0.360198	0.0269684
ENSMUSG00000021895	ARHGEF3	0.35927	0.00961944
ENSMUSG00000036890	GTDC1	0.35488	0.0345063
ENSMUSG00000078771	EVI2A	0.354604	0.0249984
ENSMUSG00000047945	MARCKSL1	0.353684	0.0420768
ENSMUSG00000018909	ARRB1	0.353449	0.0166709
ENSMUSG00000037098	RAB11FIP3	0.353113	0.0260278
ENSMUSG00000008140	EMC10	0.352003	0.0143237
ENSMUSG00000033016	NFATC1	0.351914	0.024064
ENSMUSG00000029534	ST7	0.350075	0.0261313
ENSMUSG00000024781	LIPA	0.349745	0.0114424
ENSMUSG00000068129	CST7	0.347461	0.0119546
ENSMUSG00000006782	CNP	0.346439	0.0392918
ENSMUSG00000028152	TSPAN5	0.34362	0.0109666
ENSMUSG00000028796	PHC2	0.342798	0.00857508
ENSMUSG00000051457	SPN	0.342051	0.00894721
ENSMUSG00000037204	ATG101	0.340903	0.0156217
ENSMUSG00000043671	DPY19L3	0.340856	0.0409083
ENSMUSG00000039770	YPEL5	0.340027	0.0259827
ENSMUSG00000021900	BTD	0.340002	0.0423616
ENSMUSG00000071379	HPCAL1	0.339927	0.0125041
ENSMUSG00000041765	UBAC2	0.338899	0.00758118
ENSMUSG00000033910	GUCY1A1	0.337675	0.029039
ENSMUSG00000031532	SARAF	0.33748	0.00979457
ENSMUSG00000036006	RIPOR2	0.336252	0.0322438
ENSMUSG00000036046	KIAA0930	0.335206	0.0188242
ENSMUSG00000049502	DTX3L	0.332093	0.0203484
ENSMUSG00000044864	ANKRD50	0.331718	0.0115103
ENSMUSG00000050549	FAM241A	0.330591	0.041741
ENSMUSG00000036840	SIAH1	0.329679	0.0386762
ENSMUSG00000033684	QSOX1	0.329091	0.0325838
ENSMUSG00000014905	DNAJB9	0.326776	0.0339479
ENSMUSG00000036114	RPP25L	0.324172	0.0433988
ENSMUSG00000021830	TXNDC16	0.324121	0.00868545
ENSMUSG00000050350	GPR18	0.321523	0.0130263
ENSMUSG00000006289	OSGEP	0.321433	0.0125801
ENSMUSG00000025147	MOB2	0.321271	0.0146139
ENSMUSG00000028495	RPS6	0.319757	0.0132357
ENSMUSG00000048534	JAML	0.319604	0.0204169
ENSMUSG00000009687	FXYD5	0.319547	0.0431254
ENSMUSG00000037824	TSPAN14	0.318734	0.0176616
ENSMUSG00000046879	IRGM	0.318646	0.0452303
ENSMUSG00000003948	MMD	0.318294	0.00943578
ENSMUSG00000021549	RASA1	0.316588	0.0416924
ENSMUSG00000031642	SH3RF1	0.315407	0.0491865
ENSMUSG00000024639	GNAQ	0.31485	0.0293296
ENSMUSG00000026594	RALGPS2	0.314696	0.0342129
ENSMUSG00000003382	ETV3	0.311617	0.0108904
ENSMUSG00000026113	INPP4A	0.310909	0.0242262
ENSMUSG00000038648	CREB3L2	0.310217	0.0306518
ENSMUSG00000019947	ARID5B	0.306755	0.0255403
ENSMUSG00000021108	PRKCH	0.305706	0.0163189
ENSMUSG00000025791	PGM1	0.30443	0.0309403
ENSMUSG00000038642	CTSS	0.304233	0.0279535
ENSMUSG00000027506	TPD52	0.304133	0.0259583
ENSMUSG00000117875	NA	0.304077	0.0432264
ENSMUSG00000020888	DVL2	0.303633	0.0170666
ENSMUSG00000046862	PRAMEF1	0.303109	0.0144118
ENSMUSG00000070639	LRRC8B	0.302491	0.0307257
ENSMUSG00000011877	GIT1	0.298823	0.0107377
ENSMUSG00000037742	EEF1A1	0.298757	0.0294524
ENSMUSG00000044030	IRF2BP1	0.298659	0.0269549
ENSMUSG00000037108	ZCWPW1	0.297592	0.0277523
ENSMUSG00000039981	ZC3H12D	0.29672	0.0430948
ENSMUSG00000043964	ORAI3	0.296493	0.0486876
ENSMUSG00000045128	RPL18A	0.295724	0.0162006
ENSMUSG00000036721	ZSCAN12	0.293244	0.023196
ENSMUSG00000024308	TAPBP	0.292821	0.0351954
ENSMUSG00000076617	IGHM	0.290487	0.0425234
ENSMUSG00000027692	TNIK	0.289814	0.0249949
ENSMUSG00000044786	ZFP36	0.289356	0.0348104
ENSMUSG00000023055	CALCOCO1	0.289323	0.0214936
ENSMUSG00000078429	CTDSP2	0.288147	0.0376073
ENSMUSG00000019843	FYN	0.287257	0.0200983
ENSMUSG00000044469	TNFAIP8L1	0.287186	0.0326488
ENSMUSG00000024927	RELA	0.286255	0.0264442
ENSMUSG00000026576	ATP1B1	0.285462	0.0440455
ENSMUSG00000039159	UBE2H	0.285082	0.0238216
ENSMUSG00000055817	MTA3	0.28448	0.0296514
ENSMUSG00000048249	CREBRF	0.283408	0.0276783
ENSMUSG00000033767	TMEM131L	0.282299	0.0143421
ENSMUSG00000018567	GABARAP	0.282226	0.0268233
ENSMUSG00000036835	PSENEN	0.281755	0.0296006
ENSMUSG00000032806	SLC10A3	0.28078	0.0415143
ENSMUSG00000053819	CAMK2D	0.279924	0.0446604
ENSMUSG00000020610	AMZ2	0.279271	0.031451
ENSMUSG00000055917	ZNF277	0.278789	0.0300173
ENSMUSG00000060126	TPT1P8	0.278467	0.0243355
ENSMUSG00000031971	CCSAP	0.277824	0.0432309
ENSMUSG00000016831	TOX4	0.277664	0.0409662
ENSMUSG00000027628	AAR2	0.277612	0.0248306
ENSMUSG00000030224	STRAP	0.277451	0.0212796
ENSMUSG00000036986	PML	0.275396	0.0494075
ENSMUSG00000054469	LCLAT1	0.273583	0.0264678
ENSMUSG00000026701	PRDX6	0.272145	0.025156
ENSMUSG00000032997	CHPF	0.271667	0.0441297
ENSMUSG00000031827	COTL1	0.270256	0.0234656
ENSMUSG00000038145	SNRK	0.269718	0.0225778
ENSMUSG00000031934	PANX1	0.269409	0.0281325
ENSMUSG00000002332	DHRS1	0.269215	0.038514
ENSMUSG00000061887	SSBP3	0.268644	0.0179832
ENSMUSG00000019810	FUCA2	0.267625	0.0388647
ENSMUSG00000053565	EIF3K	0.267609	0.0234305
ENSMUSG00000001029	ICAM2	0.26666	0.0253826
ENSMUSG00000020097	SGPL1	0.265993	0.0292437
ENSMUSG00000032518	RPSA	0.264435	0.0188059
ENSMUSG00000037138	AFF3	0.263935	0.022221
ENSMUSG00000097333	ZNF195	0.263384	0.0345708
ENSMUSG00000030432	RPL28	0.261137	0.029348
ENSMUSG00000062169	CNIH4	0.256652	0.0318481
ENSMUSG00000004207	PSAP	0.255536	0.0338488
ENSMUSG00000038250	USP38	0.254715	0.043423
ENSMUSG00000040813	TEX264	0.254537	0.0405877
ENSMUSG00000020525	PPM1D	0.253607	0.030501
ENSMUSG00000027540	PTPN1	0.252875	0.0332562
ENSMUSG00000034707	GNS	0.251923	0.0389704
ENSMUSG00000027259	ADAL	0.248958	0.0402655
ENSMUSG00000033216	EEFSEC	0.247483	0.0329046
ENSMUSG00000022283	PABPC1	0.246477	0.0297685
ENSMUSG00000060802	B2M	0.246345	0.034728
ENSMUSG00000035232	PDK3	0.246111	0.0206888
ENSMUSG00000020340	CYFIP2	0.245634	0.0376374
ENSMUSG00000012405	RPL15	0.24556	0.0344754
ENSMUSG00000027194	TTC17	0.245503	0.0368586
ENSMUSG00000025026	ADD3	0.24538	0.0464078
ENSMUSG00000019820	UTRN	0.244587	0.0283979
ENSMUSG00000048234	RNF149	0.244389	0.0442638
ENSMUSG00000060143	NA	0.242547	0.0343513
ENSMUSG00000015961	ADSS2	0.241456	0.0308533
ENSMUSG00000069729	ARID1B	0.239766	0.0432675
ENSMUSG00000073563	CSNK1G3	0.239223	0.0437662
ENSMUSG00000037503	FAM168B	0.238275	0.0264681
ENSMUSG00000021395	SPIN1	0.237558	0.0469782
ENSMUSG00000061477	RPS7	0.236279	0.0365154
ENSMUSG00000042507	MIDEAS	0.235926	0.0244132
ENSMUSG00000051998	LAX1	0.233595	0.0373314
ENSMUSG00000021408	RIPK1	0.233121	0.037061
ENSMUSG00000026737	PIP4K2A	0.233062	0.044887
ENSMUSG00000026600	SOAT1	0.233044	0.0372222
ENSMUSG00000028159	DAPP1	0.230886	0.0499288
ENSMUSG00000027198	EXT2	0.229532	0.0377995
ENSMUSG00000041143	TMCO4	0.227214	0.0326756
ENSMUSG00000027508	PAG1	0.226966	0.0323266
ENSMUSG00000041560	NOP53	0.226657	0.0468776
ENSMUSG00000058709	EGLN2	0.225377	0.0462397
ENSMUSG00000058655	EIF4B	0.225079	0.0373709
ENSMUSG00000034994	EEF2	0.224418	0.0489306
ENSMUSG00000029578	WIPI2	0.217929	0.0429303
ENSMUSG00000052214	OPA3	0.217453	0.0423152
ENSMUSG00000071369	MAP3K5	0.21709	0.04463
ENSMUSG00000006418	RNF114	0.21622	0.0477215
ENSMUSG00000020078	VPS26A	0.215989	0.0404416
ENSMUSG00000039952	DAG1	0.215812	0.0451934
ENSMUSG00000045817	ZFP36L2	0.211385	0.0455315
ENSMUSG00000032388	SPG21	0.211064	0.0464421
ENSMUSG00000042524	SUN2	0.204713	0.0489537
ENSMUSG00000038213	TAPBPL	0.202517	0.0487743
ENSMUSG00000021431	SNRNP48	-0.208789	0.0466478
ENSMUSG00000020069	HNRNPH3	-0.218473	0.0496334
ENSMUSG00000004896	METTL25B	-0.231584	0.045589
ENSMUSG00000020994	PNN	-0.231659	0.0383697
ENSMUSG00000032295	MAN2C1	-0.242007	0.0377237
ENSMUSG00000021025	NFKBIA	-0.24372	0.0404569
ENSMUSG00000040459	ARGLU1	-0.245305	0.0335904
ENSMUSG00000023249	PARP3	-0.245747	0.0312921
ENSMUSG00000038437	MLLT6	-0.246778	0.041989
ENSMUSG00000064367	MT-ND5	-0.247386	0.0232344
ENSMUSG00000032175	TYK2	-0.257746	0.0321786
ENSMUSG00000035047	KRI1	-0.259365	0.0263256
ENSMUSG00000021182	CCDC88C	-0.259768	0.0295343
ENSMUSG00000055240	NA	-0.261453	0.0458689
ENSMUSG00000029389	DDX55	-0.26618	0.0200942
ENSMUSG00000037466	TEDC1	-0.266989	0.0383909
ENSMUSG00000046311	ZFP62	-0.267082	0.038645
ENSMUSG00000040321	ZNF770	-0.268836	0.037334
ENSMUSG00000028483	SNAPC3	-0.270359	0.0390624
ENSMUSG00000085156	SNHG15	-0.270884	0.029161
ENSMUSG00000101970	CHASERR	-0.271404	0.0377814
ENSMUSG00000113204	NA	-0.27155	0.0337369
ENSMUSG00000024851	PITPNM1	-0.271992	0.0231202
ENSMUSG00000021668	POLK	-0.279134	0.0261158
ENSMUSG00000023927	SATB1	-0.284783	0.0408537
ENSMUSG00000064351	MT-CO1	-0.287231	0.0191516
ENSMUSG00000074733	NA	-0.287502	0.0417308
ENSMUSG00000068329	HTRA2	-0.291687	0.0454965
ENSMUSG00000036572	UPF3B	-0.292329	0.0305901
ENSMUSG00000004837	GRAP	-0.29449	0.0244148
ENSMUSG00000003233	DVL3	-0.295278	0.0162667
ENSMUSG00000117284	NA	-0.29841	0.0287178
ENSMUSG00000021275	TECPR2	-0.299666	0.046627
ENSMUSG00000097039	PVT1	-0.302877	0.0435288
ENSMUSG00000021287	XRCC3	-0.305042	0.0349277
ENSMUSG00000035545	LENG8	-0.30527	0.0142861
ENSMUSG00000029073	CPTP	-0.306337	0.0492402
ENSMUSG00000040565	BTAF1	-0.307763	0.0431468
ENSMUSG00000049717	LIG4	-0.310995	0.0339372
ENSMUSG00000064345	MT-ND2	-0.313235	0.0245724
ENSMUSG00000054428	ATP5IF1	-0.315031	0.030703
ENSMUSG00000032374	PLOD2	-0.316375	0.0434736
ENSMUSG00000044730	C1orf109	-0.31735	0.0383207
ENSMUSG00000059183	MTFMT	-0.318242	0.0357633
ENSMUSG00000024137	E4F1	-0.321875	0.0130081
ENSMUSG00000058748	ZNF101	-0.32205	0.0177154
ENSMUSG00000064368	MT-ND6	-0.323762	0.0108208
ENSMUSG00000071796	NA	-0.326796	0.0388749
ENSMUSG00000064370	MT-CYTB	-0.328476	0.00905193
ENSMUSG00000023947	NFKBIE	-0.329057	0.0080868
ENSMUSG00000086370	FTX	-0.341327	0.0321741
ENSMUSG00000021704	MTX3	-0.342022	0.0397645
ENSMUSG00000070315	NA	-0.34379	0.0275663
ENSMUSG00000002486	TCHP	-0.347547	0.0149208
ENSMUSG00000051359	NCALD	-0.348108	0.0499341
ENSMUSG00000025555	FARP1	-0.35185	0.0377645
ENSMUSG00000035142	NUBPL	-0.352876	0.0354953
ENSMUSG00000008348	UBC	-0.353246	0.0345678
ENSMUSG00000085334	NA	-0.355676	0.0198856
ENSMUSG00000002103	ACP2	-0.356824	0.0478224
ENSMUSG00000026854	USP20	-0.372198	0.0150219
ENSMUSG00000022876	SAMSN1	-0.376475	0.0259927
ENSMUSG00000101249	NA	-0.38086	0.0495335
ENSMUSG00000098090	NA	-0.382067	0.0170959
ENSMUSG00000028689	CCDC163	-0.38241	0.038826
ENSMUSG00000022996	WNT10B	-0.383029	0.0297665
ENSMUSG00000029433	DIABLO	-0.385299	0.0390521
ENSMUSG00000042349	IKBKE	-0.38558	0.0117252
ENSMUSG00000026131	DST	-0.390516	0.0435937
ENSMUSG00000006526	STIMATE	-0.394502	0.0198628
ENSMUSG00000033439	TRMT13	-0.395027	0.0243236
ENSMUSG00000052566	HOOK2	-0.396708	0.0269091
ENSMUSG00000030780	RUSF1	-0.398288	0.0183281
ENSMUSG00000029174	TBC1D1	-0.398751	0.0223262
ENSMUSG00000012519	MLKL	-0.402399	0.0405591
ENSMUSG00000019850	TNFAIP3	-0.408708	0.0272126
ENSMUSG00000027939	NUP210L	-0.409324	0.0490474
ENSMUSG00000083563	NA	-0.412884	0.016521
ENSMUSG00000090626	TEX9	-0.413206	0.0309868
ENSMUSG00000041064	PIF1	-0.415572	0.0135745
ENSMUSG00000072621	SLFN13	-0.419288	0.0250358
ENSMUSG00000020808	PIMREG	-0.420929	0.0128982
ENSMUSG00000037816	NA	-0.424264	0.0149815
ENSMUSG00000056267	CEP70	-0.425326	0.00944424
ENSMUSG00000027239	MDK	-0.425749	0.0477015
ENSMUSG00000064363	MT-ND4	-0.428057	0.00225081
ENSMUSG00000033900	MAP9	-0.428896	0.0165455
ENSMUSG00000006310	ZBTB32	-0.430356	0.0401373
ENSMUSG00000097571	JPX	-0.431084	0.0489918
ENSMUSG00000037126	PSD	-0.431493	0.0311116
ENSMUSG00000083863	NA	-0.432854	0.0318422
ENSMUSG00000030102	ITPR1	-0.432917	0.021576
ENSMUSG00000023186	VWA5A	-0.435081	0.0445084
ENSMUSG00000097772	NA	-0.439695	0.0274387
ENSMUSG00000003545	FOSB	-0.442083	0.0400887
ENSMUSG00000030134	RASGEF1A	-0.445006	0.0099615
ENSMUSG00000052949	RNF157	-0.448218	0.0313035
ENSMUSG00000064354	MT-MTCO2P12	-0.456319	0.0164597
ENSMUSG00000103928	NA	-0.457163	0.0350531
ENSMUSG00000095193	NA	-0.463574	0.0148721
ENSMUSG00000069793	SLFN11	-0.466352	0.0172381
ENSMUSG00000004561	METTL17	-0.477564	0.0166015
ENSMUSG00000102602	NA	-0.4794	0.0162425
ENSMUSG00000104435	NA	-0.481761	0.0293073
ENSMUSG00000103983	NA	-0.488458	0.0391367
ENSMUSG00000102055	NA	-0.495396	0.0473053
ENSMUSG00000056999	IDE	-0.514783	0.00270536
ENSMUSG00000111394	NA	-0.517379	0.0393685
ENSMUSG00000074785	PLXNC1	-0.521355	0.0283442
ENSMUSG00000024042	SIK1	-0.528149	0.0405668
ENSMUSG00000047146	TET1	-0.532071	0.0347518
ENSMUSG00000100150	NA	-0.534223	0.0176572
ENSMUSG00000085396	FIRRE	-0.535125	0.0326255
ENSMUSG00000034156	TSPOAP1	-0.536182	0.0376932
ENSMUSG00000102644	NA	-0.545386	0.0102847
ENSMUSG00000026249	SERPINE2	-0.546177	0.0165482
ENSMUSG00000111291	NA	-0.548063	0.017163
ENSMUSG00000104724	NA	-0.558467	0.0361383
ENSMUSG00000067736	NA	-0.564252	0.0456686
ENSMUSG00000015312	GADD45B	-0.565566	0.0209505
ENSMUSG00000079317	TRAPPC2	-0.57066	0.0128119
ENSMUSG00000051344	PLEKHM3	-0.576221	0.0292578
ENSMUSG00000026107	NABP1	-0.576844	0.0204717
ENSMUSG00000021250	FOS	-0.57701	0.0130131
ENSMUSG00000020607	LRATD1	-0.578431	0.0337319
ENSMUSG00000017929	B4GALT5	-0.582384	0.00680375
ENSMUSG00000038059	SMIM3	-0.583315	0.0444808
ENSMUSG00000090030	NA	-0.594858	0.03886
ENSMUSG00000107962	NA	-0.597104	0.0165629
ENSMUSG00000044367	SLC16A13	-0.597163	0.0278196
ENSMUSG00000051212	GPR183	-0.601182	0.0356771
ENSMUSG00000021213	AKR1C3	-0.601269	0.011944
ENSMUSG00000022602	ARC	-0.607214	0.0373642
ENSMUSG00000039963	CCDC40	-0.610226	0.0184599
ENSMUSG00000085148	MIR22HG	-0.612881	0.0150613
ENSMUSG00000048895	CDK5R1	-0.614128	0.0132351
ENSMUSG00000020319	WDPCP	-0.614744	0.0401391
ENSMUSG00000096210	H1-0	-0.617477	0.0131139
ENSMUSG00000035678	TNFSF9	-0.622748	0.00919409
ENSMUSG00000041936	AGRN	-0.623849	0.0115865
ENSMUSG00000097993	PTPRVP	-0.628601	0.0209044
ENSMUSG00000020689	ITGB3	-0.631598	0.0381863
ENSMUSG00000018821	AVPI1	-0.632171	0.0425181
ENSMUSG00000014791	ELMO3	-0.636556	0.0157841
ENSMUSG00000051354	SAMD3	-0.63767	0.0311295
ENSMUSG00000020961	STON2	-0.640326	0.0178951
ENSMUSG00000044005	GLS2	-0.650668	0.0438093
ENSMUSG00000073643	WDFY1	-0.656255	0.0387238
ENSMUSG00000022994	ADCY6	-0.671146	0.00156759
ENSMUSG00000052125	NA	-0.671474	0.0282213
ENSMUSG00000108042	NA	-0.675334	0.0444552
ENSMUSG00000026121	SEMA4C	-0.694244	0.0181012
ENSMUSG00000027932	SLC27A3	-0.69452	0.030472
ENSMUSG00000031015	SWAP70	-0.704815	0.0342541
ENSMUSG00000036676	TMTC3	-0.706403	0.0339575
ENSMUSG00000063455	KIAA1549	-0.706762	0.0191322
ENSMUSG00000030616	SYTL2	-0.710885	0.0188726
ENSMUSG00000031349	NSDHL	-0.711318	0.0119513
ENSMUSG00000029814	IGF2BP3	-0.712799	0.00666664
ENSMUSG00000033083	TBC1D4	-0.713552	0.0226483
ENSMUSG00000107481	NA	-0.716203	0.0189947
ENSMUSG00000055413	NA	-0.717064	0.000309644
ENSMUSG00000107352	NA	-0.72462	0.0463583
ENSMUSG00000100131	NA	-0.728932	0.00138945
ENSMUSG00000021136	SMOC1	-0.738008	0.0381833
ENSMUSG00000022272	MYO10	-0.741344	0.0392696
ENSMUSG00000005672	KIT	-0.742873	0.0461946
ENSMUSG00000026073	IL1R2	-0.746791	0.00865043
ENSMUSG00000053469	TG	-0.748146	0.0428591
ENSMUSG00000113211	NA	-0.749179	0.00166241
ENSMUSG00000048537	PHLDB1	-0.749605	0.00796636
ENSMUSG00000045573	PENK	-0.75168	0.0338037
ENSMUSG00000100548	NA	-0.752856	0.0116056
ENSMUSG00000034394	LIF	-0.767101	0.0268832
ENSMUSG00000063245	NA	-0.77774	0.0466363
ENSMUSG00000032802	SRXN1	-0.783983	0.0264853
ENSMUSG00000086008	NA	-0.793893	0.0412909
ENSMUSG00000085687	NA	-0.793898	0.049414
ENSMUSG00000034275	IGSF9B	-0.794375	0.0449892
ENSMUSG00000046971	PLA2G4F	-0.803656	0.00418268
ENSMUSG00000032122	SLC37A2	-0.816358	0.0115599
ENSMUSG00000111375	BTBD8	-0.817938	0.0388048
ENSMUSG00000097636	NA	-0.824008	0.034336
ENSMUSG00000055170	IFNG	-0.829321	0.0279369
ENSMUSG00000110148	NA	-0.831744	0.0150504
ENSMUSG00000047880	CXCR5	-0.837048	0.0244737
ENSMUSG00000052736	KLRC2	-0.84398	0.0101951
ENSMUSG00000076770	TRAV17	-0.847514	0.0398012
ENSMUSG00000117465	NA	-0.847891	0.00488499
ENSMUSG00000119765	NA	-0.848252	0.0395047
ENSMUSG00000094023	NA	-0.857805	0.0403849
ENSMUSG00000103183	NA	-0.86662	0.00652296
ENSMUSG00000061988	NA	-0.868235	0.0393342
ENSMUSG00000048215	NA	-0.873477	0.0215548
ENSMUSG00000103046	NA	-0.878227	0.0276182
ENSMUSG00000106535	NA	-0.880706	0.0381755
ENSMUSG00000039934	GSAP	-0.884129	0.00206966
ENSMUSG00000107937	NA	-0.888237	0.0345877
ENSMUSG00000003352	CACNB3	-0.897496	0.0049387
ENSMUSG00000087060	ELDR	-0.897571	0.0146353
ENSMUSG00000003541	IER3	-0.908553	0.0147932
ENSMUSG00000097077	NA	-0.912588	0.0366125
ENSMUSG00000039676	CAPSL	-0.91269	0.0346285
ENSMUSG00000070167	NA	-0.920949	0.0349703
ENSMUSG00000076796	NA	-0.922662	0.00724981
ENSMUSG00000063171	NA	-0.926013	0.0140674
ENSMUSG00000025473	ADAM8	-0.930615	0.00664211
ENSMUSG00000030790	ADM	-0.940192	0.0375546
ENSMUSG00000032014	OAF	-0.941293	0.0313275
ENSMUSG00000009551	NA	-0.941819	0.0369997
ENSMUSG00000054619	METTL7A	-0.943897	0.0280224
ENSMUSG00000014164	KLHL3	-0.944441	0.0024307
ENSMUSG00000046636	NA	-0.944555	0.0237553
ENSMUSG00000112023	NA	-0.954132	0.0460249
ENSMUSG00000097379	NA	-0.957044	0.0249024
ENSMUSG00000015619	GATA3	-0.982423	0.00843824
ENSMUSG00000064380	NA	-0.987542	0.0324576
ENSMUSG00000091754	NA	-0.990161	0.00343392
ENSMUSG00000024867	PIP5K1B	-0.991127	0.0427178
ENSMUSG00000104164	NA	-1.00405	0.00924327
ENSMUSG00000086920	NA	-1.00674	0.0414128
ENSMUSG00000030178	NA	-1.00881	0.0482705
ENSMUSG00000078851	H2AW	-1.00953	0.0357113
ENSMUSG00000103779	NA	-1.01661	0.015193
ENSMUSG00000018916	CSF2	-1.0167	0.0388535
ENSMUSG00000103509	NA	-1.03976	0.0233695
ENSMUSG00000035164	ZC3H12C	-1.04415	0.0159285
ENSMUSG00000061086	MYL4	-1.0447	0.0133592
ENSMUSG00000039891	TXLNB	-1.04528	0.0470975
ENSMUSG00000103216	NA	-1.05755	0.0464699
ENSMUSG00000093979	NA	-1.07624	0.00296123
ENSMUSG00000097140	NA	-1.08084	0.0446414
ENSMUSG00000020176	GRB10	-1.08837	0.0393799
ENSMUSG00000047632	FGFBP3	-1.09836	0.00247499
ENSMUSG00000027797	DCLK1	-1.1068	0.0109082
ENSMUSG00000061540	ORM1	-1.11998	0.0280285
ENSMUSG00000106751	NA	-1.1219	0.041629
ENSMUSG00000114185	NA	-1.13108	0.0305754
ENSMUSG00000031523	DLC1	-1.13311	0.0132044
ENSMUSG00000109787	NA	-1.13753	0.0370899
ENSMUSG00000043807	LY6G5B	-1.14115	0.024033
ENSMUSG00000073394	NA	-1.14228	0.0399015
ENSMUSG00000102411	NA	-1.16837	0.0285243
ENSMUSG00000036594	HLA-DQA1	-1.18409	0.0339641
ENSMUSG00000111913	NA	-1.19181	0.0133861
ENSMUSG00000110631	NA	-1.21251	0.00444409
ENSMUSG00000077714	NA	-1.22779	0.030143
ENSMUSG00000112148	LILRB4	-1.24862	0.00271189
ENSMUSG00000067235	HLA-F	-1.25222	0.0354977
ENSMUSG00000107491	NA	-1.25356	0.0259357
ENSMUSG00000109231	NA	-1.25405	0.0245274
ENSMUSG00000103753	NA	-1.26868	0.0244089
ENSMUSG00000032899	STYK1	-1.26876	0.0257877
ENSMUSG00000096746	TRAV12-1	-1.30522	0.0180022
ENSMUSG00000117955	NA	-1.32989	0.0383722
ENSMUSG00000103945	NA	-1.34209	0.0113449
ENSMUSG00000006362	CBFA2T3	-1.38644	0.0341644
ENSMUSG00000112478	NA	-1.387	0.0101496
ENSMUSG00000091472	NA	-1.39769	0.00597169
ENSMUSG00000076762	NA	-1.39969	0.00376077
ENSMUSG00000059325	HOPX	-1.41962	0.00973313
ENSMUSG00000004371	IL11	-1.42289	0.0452643
ENSMUSG00000073125	FAM9B	-1.42432	0.00261231
ENSMUSG00000074978	NA	-1.4677	0.0286961
ENSMUSG00000024140	EPAS1	-1.49018	0.0208041
ENSMUSG00000076918	NA	-1.52676	0.0360677
ENSMUSG00000040350	TRIM7	-1.55417	0.00930878
ENSMUSG00000094634	NA	-1.58549	0.0147821
ENSMUSG00000097779	NA	-1.61784	0.0323059
ENSMUSG00000007035	MSH5	-1.63702	0.00786571
ENSMUSG00000066129	KNDC1	-1.65087	0.0128931
ENSMUSG00000069270	H2AC4	-1.68735	0.0173472
ENSMUSG00000024743	SYT7	-1.70309	0.0450729
ENSMUSG00000001865	CPA3	-1.72257	0.0120604
ENSMUSG00000021403	SERPINB9	-1.7519	0.0209148
ENSMUSG00000049630	C1QL3	-1.76776	0.0420859
ENSMUSG00000021303	GNG4	-1.80892	0.0135448
ENSMUSG00000042262	CCR8	-1.94008	0.0364867
ENSMUSG00000052496	PKDREJ	-1.96886	0.0148809
ENSMUSG00000040413	HAVCR1	-1.9956	0.0307546
ENSMUSG00000028763	HSPG2	-2.12036	0.0120258
ENSMUSG00000115082	NA	-2.16577	0.0124465
ENSMUSG00000067149	JCHAIN	-2.25173	0.0226469
ENSMUSG00000031132	CD40LG	-2.2539	0.0227142
ENSMUSG00000026830	ERMN	-2.25433	0.026729
ENSMUSG00000071042	RASGRP3	-2.49241	0.0373334
ENSMUSG00000039323	IGFBP2	-2.58474	0.000883403
ENSMUSG00000001943	VSIG2	-2.65737	0.0123785
ENSMUSG00000091705	HLA-B	-2.66734	0.00060159
ENSMUSG00000057914	CACNB2	-2.78644	0.0102492
ENSMUSG00000056399	NA	-2.85988	0.0283008
ENSMUSG00000111546	NA	-2.94055	0.00775274
ENSMUSG00000079492	HLA-F	-3.09012	0.00490773
ENSMUSG00000046213	NA	-3.17739	0.0272837
ENSMUSG00000005540	FCER2	-3.68155	0.0397256
ENSMUSG00000073402	HLA-E	-4.27002	0.00170405
ENSMUSG00000073403	NA	-4.5625	0.000261818
ENSMUSG00000066553	NA	-5.18646	0.0035683
ENSMUSG00000079507	HLA-C	-5.92659	0.000377664
ENSMUSG00000023274	CD4	-6.25886	0.00816379

## Sheet: Supplemental Table 6
Rank	TCM gene	fold change		TE	fold change		TEM	fold change		Proliferating	fold change		Naïve CD8+	fold change
1	Gphn	-1.86531		Trbv2	-0.942185		Trav10	1.39916		AY036118	-1.03772		Dusp4	-0.0479972
2	Il31ra	-1.36992		Areg	-0.927325		Trav19	-1.23389		Gphn	-0.987422		Rpl41	0.0516588
3	Camk1d	-1.09529		Trav8n-2	-0.711236		Hsph1	-0.835751		Prf1	0.586808		Eps8l1	0.0526101
4	Egr1	-0.8749		Trbv13-1	-0.697092		Trbv12-1	0.686794		Cd4	-0.528079		Sit1	0.0550534
5	Cd40lg	-0.823669		Klri2	0.660583		Trbv2	-0.685345		Klrc1	0.523482		Alg10b	0.0562534
6	Gm42418	-0.809643		Hsp90aa1	-0.657336		Hsp90aa1	-0.678403		Cd8a	0.520333		Rpl23	0.0594486
7	Ccr7	0.705849		Trav13-2	-0.558517		Hspa1a	-0.666389		Cd8b1	0.518253		Camsap1	0.0595406
8	Orai1	0.700074		Hsp90ab1	-0.534533		Trav14n-3	0.632993		Klrk1	0.48421		9930022D16Rik	-0.06015
9	Trbv12-1	0.692886		Trav16d-dv11	-0.522991		Capg	-0.595643		Klrd1	0.465323		Rpl10a	0.0631848
10	Ccl5	-0.657147		Klf2	-0.512164		Hsp90ab1	-0.595103		Rgs1	-0.412934		Zc3h7b	0.0646523
11	Bst2	0.619233		Maf	-0.505073		Lgals1	-0.559143		Ccr8	-0.41286		Mycbp	0.0650337
12	Clint1	0.601653		Nrn1	0.478864		Trbv13-1	-0.545786		Cd5	-0.367966		Aptx	0.0677886
13	Eif3a	0.586449		Klre1	0.469093		S100a4	-0.513324		Ccnd2	-0.366618		Spsb1	0.0706111
14	Ar	0.57556		Epsti1	0.451536		Ifng	-0.484566		Foxp3	-0.3559		Rpl35a	0.0708229
15	Stk4	0.555476		Hsph1	-0.441503		Trav8n-2	-0.460271		Lta	-0.352007		Rpl35	0.0724901
16	Rapgef6	0.548908		Zfp652	-0.409371		Hspa8	-0.455824		Nrgn	0.328233		Bmyc	0.0733603
17	Camk4	0.537251		Ezr	-0.390552		Trav12-3	0.452809		Hsph1	-0.324488		Itgb3	-0.0741318
18	Tut4	0.526659		Trav21-dv12	-0.375718		Cd5	-0.421353		Cd6	-0.323708		Eno1b	0.0760311
19	Nsd3	0.514721		Inpp4b	0.366456		Chordc1	-0.418873		Ass1	-0.320941		C1galt1c1	0.0776206
20	Slc1a5	0.512734		Gtpbp4	-0.352895		Plac8	0.416852		Izumo1r	-0.316434		Rps29	0.0785101
21	Smc4	0.489976		Stip1	-0.343252		Hspe1	-0.410445		Gm156	0.306968		Tmem173	0.0789737
22	Rif1	0.486222		Snhg12	-0.317744		Hspa1b	-0.409698		Hsp90aa1	-0.30328		Mthfd1	0.0806767
23	Fam169b	0.48338		Ahsa1	-0.304378		Trav8d-2	-0.407242		Gm19585	0.303004		Mettl22	0.0855592
24	Evl	0.482259		Ankrd44	0.303421		Fosb	-0.406436		Klre1	0.300036		Nfkbil1	0.0863252
25	Crbn	0.476879		Hspe1	-0.296827		Vmp1	0.372943		Maf	-0.291726		Rnf144a	0.086898
26	Taf1d	0.459892		Lnpep	0.290692		Vim	-0.370174		Il31ra	-0.291317		G6pdx	0.087448
27	Zyg11b	0.457674		Cd200r4	-0.286137		Trav12-1	-0.364031		Setbp1	0.285509		Tpcn1	0.0906578
28	Mta3	0.45656		Ly9	-0.276071		Actb	-0.35818		Tnfrsf4	-0.284944		Strada	0.091268
29	Xrn2	0.448167		Pgm2l1	-0.271454		Acot7	-0.35106		Nr4a2	0.277089		Lrmp	0.0930476
30	Rab3ip	0.446611		Jaml	0.270201		Trbv19	0.348999		Serpinb9	0.278698		Msh2	0.0931784
31	Hist1h4d	0.442255		Dut	-0.262417		Ptpn6	-0.342875		Gm43305	0.27551		Gxylt1	-0.0931817
32	Dusp4	0.441475		Cd47	0.257692		Rell1	-0.331579		Tmem163	0.270703		Rps8	0.0941506
33	Arhgap31	0.438482		Ctsw	0.257334		Trgv2	-0.316761		Cxcr3	-0.264551		Cpt1a	0.0945211
34	Vdac1	0.433058		Tmem163	0.254772		Ifit3	0.315627		Runx1	-0.259051		Otud1	0.0956446
35	Traf1	0.430333		Cct7	-0.251981		Nfkbiz	-0.304124		Ms4a4b	0.257532		Morrbid	-0.0960529
36	Cstb	0.424781		Gm44174	0.243067		Slfn1	0.300848		Pglyrp1	0.256636		Ppil3	0.100383
37	Iqgap1	0.424416		Mat2a	-0.244518		Ubc	-0.295822		Hspe1	-0.255816		Gid4	0.101263
38	Ifi27l2a	0.424371		Tox	-0.244034		Trav9-2	-0.293576		Chordc1	-0.253973		Pfn1	0.101675
39	Gnl3	0.421626		Skap1	0.239072		Ccl4	-0.28845		Hnrnpll	-0.251872		Glcci1	0.102578
40	Gm156	0.410389		Smarca5	-0.239326		Hspd1	-0.278314		Odc1	-0.246754		Ercc5	0.102682
41	Dnajc9	0.408498		Cyb5r3	-0.237618		Trbc1	0.275881		Alcam	-0.245884		Ntpcr	0.102903
42	Paf1	0.405991		4931406P16Rik	-0.237419		Klf6	-0.274897		Lcp2	-0.243114		H2-Oa	0.103417
43	Sat1	0.40514		Ttc7	0.233042		Gbp9	0.270551		Pttg1	0.24181		Mical1	0.103748
44	Gimap6	0.404358		Gm19585	0.22627		Cd8b1	0.269831		Sntb1	-0.239332		Mfsd14a	-0.105158
45	Ankrd11	0.401866		Nfkb2	-0.226379		Lag3	0.269499		Mapre2	-0.235567		Eef1a1	0.105596
46	Pfdn5	0.399962		Gbp8	-0.221774		Ccnl1	-0.265308		Nr3c1	-0.235153		Cd3g	0.105787
47	Klhl24	0.39979		Pgk1	0.213524		Cct3	-0.261718		A430093F15Rik	-0.231645		Phf7	0.106035
48	Irak2	0.399466		Ccdc88c	-0.213584		Lig1	0.247913		Atp8b4	0.228267		Disp1	-0.1062
49	Atp8b4	0.398573		Tmed7	0.209328		Il2ra	-0.244262		Tnfrsf18	-0.225019		Rasal3	0.106518
50	Lat	0.393514		Chmp2a	0.211673		St13	-0.242971		Trp53inp1	-0.223182		Ppdpf	0.107218
