# Supplementary material for: APOL1 risk alleles modulate T cell receptor signaling to promote allograft rejection
Source: J Clin Invest. 2026 Jun 9;136(15):e193173. doi: 10.1172/JCI193173 (PMC13430025; doi:10.1172/JCI193173)
Supplement: Supporting data values [file jci-136-193173-s121.xlsx]

## Sheet: 1B
	CD14+
	G0-Hybrid	G1-Hybrid	G2-Hybrid
	1.32	1.22	1.17
	0.35	0.71	0.072
	0.36	0.9	2.44
	0.61	1	0.72
	1.67	0.29	0.7
	1.1	0.29	0.77
	1.07	0.27	0.8
	0.65	0.27
	0.57	0.56
	0.55	0.58
	0.97	1.04
	1.09
	1.38
	1.55
	1.75
	0.87

## Sheet: 1C
	DCIR2+
	G0-Hybrid	G1-Hybrid	G2-Hybrid
	2.05	2.71	2.56
	0.65	2.29	0.74
	0.15	3.86	1.56
	0.19	2.87	1.74
	0.45	4.23	1.53
	0.56	1.6	1.88
	1.05	1.53	1.21
	2.46	0.94
	2.01	0.24
	2.48	0.5
	0.21	0.88
	0.12	0.72
	0.14	0.15
	0.53
	0.44
	0.26

## Sheet: 1D
	NK1.1+CD49b+
	G0-Hybrid	G1-Hybrid	G2-Hybrid
	2.42	1.48	3.29
	2.68	2.11	3.45
	3.16	2.85	3.17
	2.68	2.76	3.49
	3.73	2.16	4.21
	3.7	2.19	3.48
	2.26	2.65	3.3
	4.47	1.88
	3.64	1.67
	2.96	1.88
	5.19	2.59
	1.96	2.46
	1.74	2.26
	2.39	6.44
	2.9
	2.71
	8.07
	2.71

## Sheet: 1E
	CD19+
	G0-Hybrid	G1-Hybrid	G2-Hybrid
	58.8	64.7	60.9
	54.8	47.7	47.6
	48.4	35.8	40.5
	52.9	48.2	51.3
	56.5	38	48.5
	51.9	40.4	43.6
	41.2	54	47
	31.3	46.6
	46.1	50.7
	47.6	53.1
	44.6	41.7
	48.7	40.2
	36.2	43.1
	40.6	53.7
	46.3
	48.9
	37.5
	44.2

## Sheet: 1F
	TCRb+
	G0-Hybrid	G1-Hybrid	G2-Hybrid
	30.1	29.3	30.8
	28.1	25.3	24.9
	27.9	13.6	26.1
	21.4	24	29.6
	30	30.2	30.5
	33.9	31.7	23.1
	21.6	17	25.9
	31	17.6
	25	14.9
	24.3	16.4
	25.2	15.6
	24.6	18.3
	20.2	13.5
	34.5	21.7
	29.2
	30.2
	30.8
	37.3

## Sheet: 1G
	CD4+TCRb+
	G0-Hybrid	G1-Hybrid	G2-Hybrid
	24.6	22.1	22.9
	19.4	13.3	6.45
	18.7	8.52	18.4
	15.5	12.3	13
	17.4	11.9	15.6
	18.4	8.02	16.8
	13	10.3	18
	13.8	10.6
	16.9	12.1
	15.9	9.29
	15.7	18.3
	16.4	19.2
	18.1	14.5
	16.9	13
	14.1
	23.9
	20.3
	20
	20.3
	25.3
	24.4

## Sheet: 1H
	CD8+TCRb+
	G0-Hybrid	G1-Hybrid	G2-Hybrid
	4.65	4.92	6.98
	7.87	3.87	4.08
	8.91	4.25	9.32
	7.75	5.22	8.57
	12.2	4.98	7.7
	15.1	3.87	6.9
	7.86	4.88	7.94
	7.96	3.54
	5.39	10.4
	6.46	4.83
	5.99	8.66
	6.71	10
	7.67	10.4
	13.2	6.47
	4.78
	9.61
	7.88
	9.42
	10.8
	11.8

## Sheet: 1I
	CD44% of TCRb+CD8+
	G0-Hybrid	G1-Hybrid	G2-Hybrid
	17	49.3	23.8
	5.98	55.2	46.3
	7.27	52.1	39.6
	16.4	60.6	46.3
	10.1	62.6	54.1
	6.94	59.7	35.7
	12.8	48.6	12.1
	11.5	53.6
	13.2	55.8
	17.8	35.9
	13.4	62.8
	17.4	37.2
	14.8
	17.2
	11.4
	12
	18.2
	16.9

## Sheet: 1K.
	CD44% of TCRb+CD4+
	G0-Hybrid	G1-Hybrid	G2-Hybrid
	13.8	22.5	30
	27.2	39	32.8
	14	35.3	32.4
	12.4	27	41.4
	14.9	21.6	25.6
	9.48	22.1	15.4
	15.3	19.5	14.3
	18.8	22.7	14.4
	17.3	20
	22	31.3
	28.8	35.2
	14.9	36
	17.5	16.8
	13.2
	21
	15.9
	18.7
	13.8
	23.9
	24.4
	18.8

## Sheet: S1A
Relative quantification (RQ) vs. human sample
	Human	WT	G0-hybrid	G1-hybrid	G2-hybrid
	1.12	0.05	1.32	1.21	1.8
	1.03	0.14	1.22	1.9	1.7
			1.3	1.69	0.97
			1.46	1	1.83

[truncated: 107 more sheets: S1B, S1D, S1G, S1J, S1K, S1L, S1M, 2A, 2C, 2D, 2F, 2H, 2J, 2L, 2N, 2O, 2P, 2Q, 2R., S2A …]
